# Supplementary material for: Quasi-Solid-State Polymer Electrolyte Based on Electrospun Polyacrylonitrile/Polysilsesquioxane Composite Nanofiber Membrane for High-Performance Lithium Batteries
Source: Materials (Basel). 2022 Oct 27;15(21):7527. doi: 10.3390/ma15217527 (PMC9658625; doi:10.3390/ma15217527)
Supplement: Supplementary file 1 [file materials-15-07527-s001.zip]

Archive with 1 entries (1 files):
- materials-1965400-supplementary.pdf
